# Supplementary material for: Finding a Needle in the Virus Metagenome Haystack - Micro-Metagenome Analysis Captures a Snapshot of the Diversity of a Bacteriophage Armoire
Source: PLoS One. 2012 Apr 11;7(4):e34238. doi: 10.1371/journal.pone.0034238 (PMC3324506; doi:10.1371/journal.pone.0034238)
Supplement: Data S2 — Reconstructed and manually curated Phage Proteomic Tree v6 in NEXUS format with NCBI-taxonids as it was used in our analysis. The tree was generated from the tree data at http://phantome.org/PhageProteomicTree/latest/ and annotation data from http://www.phantome.org/phage_metadata.html. (TREE) [file pone.0034238.s004.tree]

#NEXUS
Begin trees; [Treefile created Mon Feb 6 13:02:51 2012]
	Translate
		1 180816,
		2 10730,
		3 97081,
		4 194949,
		5 194948,
		6 489779,
		7 379329,
		8 196242,
		9 12355,
		10 245685,
		11 355246,
		12 337828,
		13 128975,
		14 129861,
		15 129862,
		16 414970,
		17 40631,
		18 482822,
		19 10710,
		20 255431,
		21 172667,
		22 564886,
		23 563769,
		24 254397,
		25 37554,
		26 10742,
		27 431891,
		28 180504,
		29 255131,
		30 348137,
		31 335797,
		32 538398,
		33 347329,
		34 582382,
		35 581037,
		36 549446,
		37 549445,
		38 417280,
		39 331627,
		40 244310,
		41 446807,
		42 209052,
		43 260373,
		44 279530,
		45 230158,
		46 683735,
		47 551895,
		48 446529,
		49 99179,
		50 10678,
		51 10682,
		52 75590,
		53 280702,
		54 347324,
		55 242861,
		56 279280,
		57 263374,
		58 263375,
		59 194699,
		60 673375,
		61 624134,
		62 293644,
		63 424944,
		64 347328,
		65 462590,
		66 279383,
		67 260827,
		68 260372,
		69 322855,
		70 341698,
		71 120574,
		72 198541,
		73 173707,
		74 294382,
		75 537874,
		76 646413,
		77 40522,
		78 40521,
		79 330399,
		80 320122,
		81 262071,
		82 12402,
		83 139871,
		84 363555,
		85 139870,
		86 139872,
		87 663241,
		88 52979,
		89 330397,
		90 35345,
		91 35241,
		92 114416,
		93 374525,
		94 374529,
		95 374526,
		96 374527,
		97 444474,
		98 198540,
		99 157924,
		100 12390,
		101 43685,
		102 326037,
		103 320842,
		104 320843,
		105 387910,
		106 405947,
		107 320847,
		108 320848,
		109 320849,
		110 320845,
		111 106284,
		112 320844,
		113 320846,
		114 379501,
		115 320850,
		116 53369,
		117 320835,
		118 387908,
		119 59506,
		120 320834,
		121 487152,
		122 387905,
		123 326036,
		124 575608,
		125 12360,
		126 398839,
		127 399185,
		128 320840,
		129 320841,
		130 55511,
		131 413066,
		132 403905,
		133 198543,
		134 673839,
		135 10724,
		136 552525,
		137 225725,
		138 565140,
		139 673837,
		140 673835,
		141 673832,
		142 235201,
		143 682370,
		144 459845,
		145 306323,
		146 78541,
		147 85154,
		148 198542,
		149 12348,
		150 559189,
		151 541865,
		152 330398,
		153 560178,
		154 658401,
		155 279281,
		156 146269,
		157 51369,
		158 496874,
		159 31754,
		160 151536,
		161 201846,
		162 151537,
		163 112023,
		164 633135,
		165 64186,
		166 72638,
		167 90410,
		168 372457,
		169 578234,
		170 627087,
		171 359961,
		172 359962,
		173 345922,
		174 Bac_Gamma,
		175 347962,
		176 347966,
		177 10717,
		178 396359,
		179 447909,
		180 151535,
		181 644007,
		182 396034,
		183 365048,
		184 225726,
		185 190478,
		186 445515,
		187 71366,
		188 445517,
		189 186153,
		190 648017,
		191 Sta_phage,
		192 129009,
		193 668618,
		194 259901,
		195 387909,
		196 225979,
		197 320836,
		198 445516,
		199 215167,
		200 320839,
		201 430796,
		202 575610,
		203 186152,
		204 320837,
		205 130478,
		206 198538,
		207 423476,
		208 198539,
		209 12417,
		210 330396,
		211 181007,
		212 31535,
		213 504346,
		214 55884,
		215 175950,
		216 103807,
		217 467481,
		218 225588,
		219 10719,
		220 10704,
		221 83129,
		222 213775,
		223 31532,
		224 665887,
		225 665886,
		226 287412,
		227 213769,
		228 665883,
		229 494269,
		230 63118,
		231 31537,
		232 36343,
		233 382685,
		234 649688,
		235 515982,
		236 373407,
		237 88870,
		238 480808,
		239 563119,
		240 563123,
		241 546182,
		242 563122,
		243 373412,
		244 439809,
		245 373408,
		246 205868,
		247 205876,
		248 205875,
		249 205872,
		250 561996,
		251 546183,
		252 373403,
		253 546185,
		254 205869,
		255 205879,
		256 373415,
		257 540067,
		258 540064,
		259 540065,
		260 260120,
		261 260121,
		262 148603,
		263 540066,
		264 555603,
		265 663557,
		266 205870,
		267 540068,
		268 31757,
		269 373405,
		270 28369,
		271 376758,
		272 475178,
		273 370623,
		274 10702,
		275 205874,
		276 373414,
		277 546184,
		278 591487,
		279 373413,
		280 543152,
		281 373406,
		282 373409,
		283 213236,
		284 563124,
		285 279303,
		286 28358,
		287 437329,
		288 347325,
		289 310539,
		290 641487,
		291 576790,
		292 293178,
		293 12353,
		294 10665,
		295 45406,
		296 197310,
		297 10693,
		298 50948,
		299 448384,
		300 576789,
		301 233894,
		302 115987,
		303 75320,
		304 227470,
		305 637730,
		306 665032,
		307 44878,
		308 382359,
		309 Syn_Syn9_,
		310 445688,
		311 444862,
		312 445685,
		313 444859,
		314 268747,
		315 Cya_PSSM4,
		316 444860,
		317 445686,
		318 268746,
		319 Cya_PSSM2,
		320 445696,
		321 445700,
		322 555387,
		323 238854,
		324 148943,
		325 482058,
		326 55510,
		327 292029,
		328 Ent_phage,
		329 330395,
		330 40523,
		331 298338,
		332 632112,
		333 10685,
		334 10726,
		335 491003,
		336 340435,
		337 222645,
		338 33771,
		339 407392,
		340 655097,
		341 655098,
		342 10752,
		343 490912,
		344 490913,
		345 400567,
		346 440250,
		347 466051,
		348 466052,
		349 388452,
		350 194802,
		351 198110,
		352 169683,
		353 273133,
		354 543153,
		355 563121,
		356 205880,
		357 561999,
		358 528321,
		359 561997,
		360 373410,
		361 373411,
		362 561998,
		363 384848,
		364 66797,
		365 458639,
		366 546807,
		367 546808,
		368 546806,
		369 373404,
		370 205877,
		371 546803,
		372 663554,
		373 546805,
		374 114777,
		375 49964,
		376 294631,
		377 285013,
		378 686439,
		379 505291,
		380 10708,
		381 505292,
		382 389469,
		383 397353,
		384 151599,
		385 10677,
		386 665033,
		387 557289,
		388 499235,
		389 261726,
		390 207597,
		391 431894,
		392 264729,
		393 332032,
		394 431893,
		395 431892,
		396 406340,
		397 35343,
		398 103216,
		399 227940,
		400 10679,
		401 29252,
		402 12407,
		403 194701,
		404 390978,
		405 376821,
		406 493906,
		407 70734,
		408 157239,
		409 10690,
		410 342564,
		411 393598,
		412 10680,
		413 573591,
		414 215158,
		415 343516,
		416 280701,
		417 242527,
		418 644524,
		419 179237,
		420 46014,
		421 151538,
		422 151534,
		423 320831,
		424 151539,
		425 164037,
		426 173824,
		427 77048,
		428 416419,
		429 244589,
		430 248496,
		431 693628,
		432 459291,
		433 244590,
		434 256994,
		435 693627,
		436 693629,
		437 658056,
		438 12336,
		439 315953,
		440 347326,
		441 270673,
		442 83201,
		443 10661,
		444 10870,
		445 10863,
		446 10864,
		447 10867,
		448 10869,
		449 10868,
		450 10872,
		451 520962,
		452 384359,
		453 334856,
		454 10862,
		455 247080,
		456 384360,
		457 127511,
		458 127509,
		459 642111,
		460 223524,
		461 181604,
		462 70203,
		463 180503,
		464 127507,
		465 127508,
		466 292443,
		467 10871,
		468 93224,
		469 185959,
		470 455649,
		471 10854,
		472 338122,
		473 10844,
		474 338116,
		475 338121,
		476 338120,
		477 338119,
		478 338111,
		479 338124,
		480 338125,
		481 338117,
		482 338115,
		483 338118,
		484 338113,
		485 338126,
		486 338114,
		487 10847,
		488 338123,
		489 338112,
		490 338130,
		491 338132,
		492 338131,
		493 338134,
		494 310953,
		495 338108,
		496 338133,
		497 338138,
		498 338136,
		499 338129,
		500 338135,
		501 338127,
		502 338128,
		503 10843,
		504 338137,
		505 489829,
		506 338140,
		507 511969,
		508 10848,
		509 10845,
		510 10849,
		511 338110,
		512 338109,
		513 338102,
		514 338103,
		515 338105,
		516 489828,
		517 338106,
		518 338101,
		519 338107,
		520 313629,
		521 225067,
		522 90963,
		523 105154,
		524 117575,
		525 145579,
		526 10855,
		527 10857,
		528 593131,
		529 134554,
		530 161736,
		531 10879,
		532 120086,
		533 307240,
		534 236750,
		535 513550,
		536 261665,
		537 318596,
		538 318594,
		539 318593,
		540 318595,
		541 10658,
		542 230871,
		543 10756,
		544 10753,
		545 10778,
		546 12345,
		547 10747,
		548 338473,
		549 204090,
		550 204086,
		551 320832,
		552 470865,
		553 503388,
		554 543939,
		555 35238,
		556 346884,
		557 346881,
		558 346882,
		559 512792,
		560 346883,
		561 176106,
		562 300186,
		563 235266,
		564 309181,
		565 157898,
		566 157899,
		567 437444,
		568 128708,
		569 326574,
		570 Pse_phi2954a,
		571 292639,
		572 270161,
		573 189836,
		574 329853,
		575 12021,
		576 329852,
		577 12017,
		578 329855,
		579 75725,
		580 39803,
		581 74336,
		582 39804,
		583 12024,
		584 154784,
		585 12023,
		586 340187,
		587 10876,
		588 290650,
		589 484895,
		590 188350,
		591 490103,
		592 136084,
		593 347327,
		594 451705,
		595 576791,
		596 77775,
		597 557393,
		598 399183,
		599 187764,
		600 344022,
		601 194966,
		602 418443,
		603 10759,
		604 529929,
		605 110457,
		606 532076,
		607 10760,
		608 227720,
		609 674082,
		610 532077,
		611 532078,
		612 369257,
		613 532074,
		614 47049,
		615 532075,
		616 344021,
		617 Ent_K1F,
		618 526118,
		619 644563,
		620 329886,
		621 197783,
		622 151528,
		623 438482,
		624 268748,
		625 386792,
		626 476523,
		627 204270,
		628 496396,
		629 484896,
		630 627480,
		631 386793,
		632 693582,
		633 674081,
		634 641832,
		635 551790,
		636 329254,
		637 232237,
		638 470314,
		639 538979,
		640 424716,
		641 469660,
		642 221029,
		643 329864,
		644 200913,
		645 10754,
		646 173443,
		647 348058,
		648 590739,
		649 155148,
		650 10761,
		651 340054,
		652 67571,
		653 373126,
		654 Sod_phiSG1a,
		655 101570
;
	tree PPT_v6.1 = [&R] ((((((((1:1.01514,2:1.00377):0.55115[I6],(3:1.0423,(4:0.70999,5:0.72704):0.33942[I11]):0.47762[I9]):0.28306[I5],6:1.83571):0.54052[I4],7:2.39799):1.12507[I3],8:3.47357):0.9741[I2],((((((9:1.30599,10:1.32922):0.36001[I22],11:1.68731):0.42707[I21],12:2.13845):2.00313[I20],(((13:2.6409,(14:2.13034,15:2.03354):0.60322[I31]):0.66152[I29],16:3.36927):0.3536[I28],(17:3.5802,(18:1.71…
End;
